# Supplementary material for: Antigenic cartography of H1N1 influenza viruses using sequence-based antigenic distance calculation
Source: BMC Bioinformatics. 2018 Feb 12;19:51. doi: 10.1186/s12859-018-2042-4 (PMC5809904; doi:10.1186/s12859-018-2042-4)
Supplement: Supplementary file 3 — Antigenic distances for historical/vaccine strains. (CSV 749 bytes) [file 12859_2018_2042_MOESM3_ESM.csv]

	SC18	WS33	PR34	MA43	FM47	Denv57	NJ76	US77	BR78	CH83	TA86	SI86	BE95	NC99	SI06	BR07	CA09
SC18	0
WS33	15	0
PR34	21	14	0
MA43	22	20	13	0
FM47	21	21	20	12	0
Denv57	25	22	22	19	13	0
NJ76	7	19	21	23	22	26	0
US77	24	24	23	14	6	16	25	0
BR78	24	24	23	14	6	16	25	0	0
CH83	24	25	24	16	8	17	26	2	2	0
TA86	23	24	23	19	13	18	24	8	8	8	0
SI86	21	23	24	21	16	18	24	10	10	9	4	0
BE95	26	25	24	17	14	19	27	11	11	11	7	9	0
NC99	23	23	23	21	16	17	26	15	15	14	9	8	6	0
SI06	23	25	25	21	17	18	26	16	16	15	12	10	9	5	0
BR07	24	25	25	23	17	20	27	16	16	15	12	10	9	4	4	0
CA09	10	18	23	25	25	27	10	27	27	27	26	24	29	26	25	26	0
